# Supplementary material for: Antioxidant N-Acetylcysteine Facilitates Breast Cancer Metas-Tasis via Immunosuppressive Reprogramming of Neutrophils
Source: Int J Mol Sci. 2026 Jan 4;27(1):526. doi: 10.3390/ijms27010526 (PMC12787033; doi:10.3390/ijms27010526)
Supplement: Supplementary file 1 [file ijms-27-00526-s001.zip]

Archive with 1 entries (1 files):
- ijms-4031073-supplementary.pdf
